# Supplementary material for: A computational model to predict the Diels–Alder reactivity of aryl/alkyl-substituted tetrazines
Source: Monatsh Chem. 2017 Nov 29;149(4):833–7. doi: 10.1007/s00706-017-2110-x (PMC5906496; doi:10.1007/s00706-017-2110-x)
Supplement: Supplementary file 1 — Supplementary material 1 (XYZ 2 kb) [file 706_2017_2110_MOESM1_ESM.xyz]

27
C11N4H11F
C       -3.187149793      1.199036630      0.055606359
C       -4.553995793      1.169965207      0.300057359
C       -5.204649000     -0.044891163      0.507751000
C       -4.484093207     -1.239805793      0.469996641
C       -3.117260207     -1.218988370      0.225544641
C       -2.463047000      0.000004000      0.016349000
H       -2.675858902      2.141280000     -0.111535228
H       -5.114567902      2.099587837      0.325388772
H       -4.984767098     -2.189376163      0.635276228
H       -2.546040098     -2.141267000      0.198341228
C       -1.007933000      0.024939424     -0.246812000
C        1.514022000      0.064851902     -0.721131000
C        2.991256000      0.079825957     -0.951958000
H        3.250248000     -0.774513250     -1.585905533
H        3.250240000      1.004010750     -1.476150467
C        3.742949000     -0.009974370      0.385197000
H        3.485242739      0.844164522      1.015719848
H        3.445330261     -0.923989478      0.915937152
C        5.239773000     -0.034922793      0.160786000
H        5.535462576     -0.901222370     -0.440554533
H        5.585362424      0.881280630     -0.330770467
F        5.893264000     -0.129736804      1.383014000
N        0.917227739     -1.125872467     -0.582083261
N       -0.364316261     -1.145968207     -0.342264261
N       -0.404220739      1.215817793     -0.382203739
N        0.877308261      1.235632533     -0.622019739
H       -6.271248000     -0.064844902      0.698800000
