# Supplementary material for: A computational model to predict the Diels–Alder reactivity of aryl/alkyl-substituted tetrazines
Source: Monatsh Chem. 2017 Nov 29;149(4):833–7. doi: 10.1007/s00706-017-2110-x (PMC5906496; doi:10.1007/s00706-017-2110-x)
Supplement: Supplementary file 2 — Supplementary material 2 (XYZ 3 kb) [file 706_2017_2110_MOESM2_ESM.xyz]

49
C19N4H25F
C        0.716150308     -1.339748352      0.134022495
C       -1.694027484     -0.614811155      0.084888198
C       -0.508266824      1.438177858     -0.010769198
H       -1.031128000      1.604944890     -0.957023901
C        0.780988396      1.070889056     -0.062447198
H        1.346532594      1.035094692      0.870185802
N       -1.187640396     -0.965548198      1.284617901
N        0.053374297     -1.325580495      1.310142000
N       -1.174494198     -1.096714198     -1.066591901
N        0.058680396     -1.470115396     -1.042003802
C        1.573315297      1.240249692     -1.315288396
H        2.398385000      0.529469198     -1.411512901
H        0.919968198      1.125878594     -2.186008297
C       -1.040437802      2.162773791      1.181737297
H       -2.113261901      2.030285099      1.346443802
H       -0.519501802      1.826312791      2.083410297
C        2.139020495      2.678757692     -1.262430495
H        2.621870495      2.892693088     -2.220146396
H        2.928279396      2.718274594     -0.503537396
C       -0.747973000      3.658891890      0.930361396
H       -1.009488802      4.218850286      1.834965297
H       -1.419043099      4.022721791      0.140920297
C        0.706554099      3.982153495      0.535540000
H        0.879624396      5.030557396      0.785975000
H        1.384579901      3.412959297      1.180675000
C        1.100686198      3.774695396     -0.957896099
H        1.512899000      4.716408495     -1.327326000
H        0.200987198      3.596002297     -1.556436000
C       -3.107706099     -0.131866890      0.046044000
H       -3.231700912      0.592653209     -0.766452198
H       -3.337194505      0.359040406      0.993851000
C       -4.031884692     -1.332099198     -0.159022099
H       -3.792950791     -1.822854297     -1.105596099
H       -3.870475989     -2.056195297      0.644648901
C       -5.481550495     -0.908724000     -0.161141099
H       -5.690910495     -0.200400000     -0.968054099
H       -5.768579396     -0.456963901      0.793147901
F       -6.286798297     -2.019327099     -0.358169000
C        2.172243901     -1.597944989      0.160970099
C        2.827371099     -2.057126396     -0.982460000
C        2.893721901     -1.398816297      1.339588000
C        4.187472099     -2.330295901     -0.940533099
H        2.259220099     -2.208267594     -1.892659000
C        4.255633000     -1.669707802      1.376889000
H        2.376287802     -1.052037495      2.225984000
C        4.903512000     -2.140095802      0.238163000
H        4.690575297     -2.698319703     -1.827423099
H        4.809044000     -1.521540604      2.295008901
H        5.965941099     -2.359432703      0.268596000
