# Supplementary material for: A computational model to predict the Diels–Alder reactivity of aryl/alkyl-substituted tetrazines
Source: Monatsh Chem. 2017 Nov 29;149(4):833–7. doi: 10.1007/s00706-017-2110-x (PMC5906496; doi:10.1007/s00706-017-2110-x)
Supplement: Supplementary file 3 — Supplementary material 3 (XYZ 2 kb) [file 706_2017_2110_MOESM3_ESM.xyz]

30
C12N4H13F
C       -2.702623000      1.206218000      0.028413000
C       -4.073412000      1.198578000      0.243592000
C       -4.780823000      0.000029000      0.350250000
C       -4.072190000     -1.198491000      0.240839000
C       -2.702258000     -1.205021000      0.025494000
C       -2.005844000      0.001252000     -0.084000000
H       -2.163507000      2.141579000     -0.051577000
H       -4.604063000      2.140509000      0.332597000
H       -4.602748000     -2.140828000      0.327741000
H       -2.162510000     -2.139795000     -0.056859000
C       -0.547340000      0.001669000     -0.312195000
C        1.986147000      0.002123000     -0.725567000
C        3.468580000      0.002210000     -0.922046000
H        3.740389000     -0.885760000     -1.497276000
H        3.740898000      0.892562000     -1.493325000
C        4.190000000     -0.001064000      0.431511000
H        3.900081000      0.882056000      1.007604000
H        3.898792000     -0.886089000      1.004027000
C        5.691493000     -0.001828000      0.241009000
H        6.023806000     -0.892368000     -0.299634000
H        6.025184000      0.890280000     -0.296192000
F        6.317479000     -0.004689000      1.477745000
N        1.366405000     -1.178568000     -0.624181000
N        0.079649000     -1.179380000     -0.415059000
N        0.080079000      1.182966000     -0.409701000
N        1.366805000      1.182618000     -0.618854000
C       -6.272517000     -0.004332000      0.551246000
H       -6.786351000     -0.085349000     -0.410885000
H       -6.583948000     -0.850983000      1.165061000
H       -6.609165000      0.914859000      1.032288000
