# Supplementary material for: A computational model to predict the Diels–Alder reactivity of aryl/alkyl-substituted tetrazines
Source: Monatsh Chem. 2017 Nov 29;149(4):833–7. doi: 10.1007/s00706-017-2110-x (PMC5906496; doi:10.1007/s00706-017-2110-x)
Supplement: Supplementary file 4 — Supplementary material 4 (XYZ 3 kb) [file 706_2017_2110_MOESM4_ESM.xyz]

52
C20N4H27F
C        0.556349403     -1.286106126      0.120155992
C       -1.941177983     -0.839998924      0.083003597
C       -0.922627630      1.570145529     -0.019572395
H       -1.521579798      1.590038386     -0.946722202
C        0.346169202      1.344197731     -0.079504597
H        0.935989992      1.270932588      0.849723403
N       -1.370914395     -1.015222798      1.268665202
N       -0.079373807     -1.240357395      1.286762000
N       -1.359039597     -1.140705395     -1.078174202
N       -0.071430008     -1.375335193     -1.061673403
C        1.119537395      1.514890588     -1.341195193
H        2.000987202      0.879542798     -1.433850202
H        0.467534798      1.334342790     -2.205292395
C       -1.566241202      2.129027386      1.203012395
H       -2.617419202      1.864463798      1.354577605
H       -1.006395202      1.833477588      2.097346395
C        1.526698193      3.005309588     -1.283382992
H        1.969344395      3.290851781     -2.240570193
H        2.310934395      3.122280790     -0.528101193
C       -1.439657798      3.654577185      0.972382193
H       -1.740682202      4.177536580      1.885052395
H       -2.152573798      3.954260386      0.197536193
C       -0.030869000      4.122650992      0.559451798
H        0.039867395      5.182857992      0.813888000
H        0.711246202      3.619586395      1.186380000
C        0.367517798      3.964199395     -0.942666000
H        0.652757605      4.952001193     -1.315244798
H       -0.513896202      3.677604000     -1.529395202
C       -3.380555798     -0.428508185      0.046816000
H       -3.562198219      0.263514412     -0.784012597
H       -3.641849210      0.054775210      0.987430000
C       -4.165724588     -1.721575395     -0.132743798
H       -3.865926386     -2.203336193     -1.066908798
H       -3.922512185     -2.406722992      0.688823202
C       -5.650559992     -1.472265000     -0.148060798
H       -5.942991992     -0.817977000     -0.974372798
H       -5.998733992     -1.037875000      0.793371202
F       -6.304545395     -2.683714798     -0.314592000
C        2.035840000     -1.285644185      0.124255798
C        2.736952798     -1.636314395     -1.028476000
C        2.740119202     -1.016045395      1.297475000
C        4.119348798     -1.751653202     -0.996722798
H        2.186517798     -1.844054992     -1.940068000
C        4.125782000     -1.126346403      1.321681000
H        2.199308202     -0.750920992      2.195626000
C        4.833925000     -1.507656202      0.178076000
H        4.654103597     -2.046762605     -1.893161798
H        4.664590000     -0.932142807      2.240439202
C        6.335232000     -1.624402202      0.205131000
H        6.683957000     -1.996439202      1.169953000
H        6.692313000     -2.304930000     -0.573213000
H        6.800487000     -0.653375000      0.038955000
