# Supplementary material for: A computational model to predict the Diels–Alder reactivity of aryl/alkyl-substituted tetrazines
Source: Monatsh Chem. 2017 Nov 29;149(4):833–7. doi: 10.1007/s00706-017-2110-x (PMC5906496; doi:10.1007/s00706-017-2110-x)
Supplement: Supplementary file 5 — Supplementary material 5 (XYZ 3 kb) [file 706_2017_2110_MOESM5_ESM.xyz]

39
C14N4H17O3F
C       -1.472474000      1.231203000     -0.002524000
C       -2.848525000      1.234147000      0.215881000
C       -3.544714000      0.025251000      0.341017000
C       -2.857386000     -1.189115000      0.219772000
C       -1.482730000     -1.199997000     -0.002522000
C       -0.802702000      0.012878000     -0.108276000
H       -0.912071000      2.149410000     -0.095741000
H       -0.930337000     -2.123335000     -0.093082000
C        0.655614000      0.006541000     -0.340136000
C        3.189764000     -0.004763000     -0.754998000
C        4.672420000     -0.010945000     -0.949387000
H        4.941848000     -0.900893000     -1.522638000
H        4.949021000      0.877325000     -1.521901000
C        5.391796000     -0.014083000      0.405193000
H        5.102644000      0.870203000      0.979898000
H        5.098125000     -0.897830000      0.978444000
C        6.893653000     -0.017832000      0.217402000
H        7.225217000     -0.909111000     -0.322515000
H        7.229927000      0.873446000     -0.319605000
F        7.517093000     -0.021486000      1.455198000
N        2.563749000     -1.182402000     -0.657049000
N        1.277100000     -1.177121000     -0.447812000
N        1.289352000      1.184704000     -0.437241000
N        2.575744000      1.178447000     -0.647294000
O       -4.873786000      0.037779000      0.614862000
O       -3.603584000      2.350906000      0.317826000
O       -3.623115000     -2.299632000      0.332087000
C       -5.696971000     -0.132956000     -0.534513000
H       -5.499360000     -1.098773000     -1.006969000
H       -6.726706000     -0.099780000     -0.183795000
H       -5.525007000      0.678660000     -1.247458000
C       -2.972928000     -3.553412000      0.253128000
H       -2.224706000     -3.659174000      1.044059000
H       -3.750527000     -4.301843000      0.386042000
H       -2.495417000     -3.689685000     -0.721988000
C       -2.942206000      3.597595000      0.228606000
H       -2.462128000      3.721512000     -0.747026000
H       -3.713730000      4.353645000      0.353625000
H       -2.194047000      3.704710000      1.019574000
