# Supplementary material for: A computational model to predict the Diels–Alder reactivity of aryl/alkyl-substituted tetrazines
Source: Monatsh Chem. 2017 Nov 29;149(4):833–7. doi: 10.1007/s00706-017-2110-x (PMC5906496; doi:10.1007/s00706-017-2110-x)
Supplement: Supplementary file 6 — Supplementary material 6 (XYZ 4 kb) [file 706_2017_2110_MOESM6_ESM.xyz]

61
C22N4H31O3F
C       -0.215020407     -0.955570302      0.274145372
C       -2.731119186     -0.763214697      0.202350977
C       -2.004794430      1.475910500     -0.297444977
H       -2.557332395      1.346653581     -1.234427198
C       -0.676541186      1.378916907     -0.333971977
H       -0.110543209      1.606738581      0.574750209
N       -2.153596593     -0.765915395      1.416540802
N       -0.862990209     -0.855662791      1.454272198
N       -2.123734198     -1.303852395     -0.873017605
N       -0.838282012     -1.406842593     -0.836189407
C        0.072923395      1.479870186     -1.617805988
H        1.023856802      0.944017198     -1.617401802
H       -0.541510802      1.089998988     -2.436411791
C       -2.684662198      2.253830779      0.782224395
H       -3.702812802      1.928824000      0.998972407
H       -2.103507000      2.184139384      1.706366198
C        0.324468593      2.990870186     -1.820615186
H        0.755608395      3.138835977     -2.815505186
H        1.086475593      3.319002988     -1.103316988
C       -2.708483395      3.712696779      0.278400593
H       -3.081360198      4.351832570      1.086005198
H       -3.439022395      3.793054581     -0.537043605
C       -1.354004000      4.256432791     -0.216283000
H       -1.409140407      5.348324988     -0.156200198
H       -0.569996198      3.964986395      0.491027000
C       -0.924199000      3.881756593     -1.666665198
H       -0.718766395      4.811942791     -2.207074395
H       -1.762672802      3.416275198     -2.195067000
C       -4.215205000     -0.591373581      0.139472395
H       -4.493443628     -0.072993186     -0.783922198
H       -4.539056814      0.000063012      0.994650198
C       -4.851537384     -1.982370791      0.190941000
H       -4.512036384     -2.570723791     -0.664327000
H       -4.526370779     -2.494890186      1.101336000
C       -6.357463988     -1.894833198      0.180442802
H       -6.727302988     -1.418210198     -0.732031198
H       -6.731624791     -1.346892198      1.051548000
F       -6.890608593     -3.172499198      0.231934000
C        1.260056198     -0.886495581      0.279042593
C        1.966114198     -1.368176593     -0.820716802
C        1.919460000     -0.360177593      1.387192198
C        3.359783198     -1.345712000     -0.798730198
H        1.417078198     -1.770510186     -1.660781605
C        3.313306000     -0.337662000      1.403912000
H        1.335062802     -0.010826186      2.227882395
C        4.038334000     -0.841016802      0.318354000
O        5.396291000     -0.883992000      0.370513000
O        4.058726000      0.148484198      2.424621000
O        4.148153198     -1.790082802     -1.803174000
C        3.374277000      0.611443000      3.570153000
H        4.144813000      0.921964198      4.273212000
H        2.734001802      1.468230000      3.329940000
H        2.769514198     -0.181580000      4.016293000
C        6.024596000      0.206789000     -0.292262000
H        5.741379000      1.152117000      0.180646000
H        7.097748000      0.054859000     -0.190412000
H        5.753477000      0.218437000     -1.351550000
C        3.506354000     -2.349771000     -2.935106000
H        2.870987000     -1.611461000     -3.434347000
H        4.304423000     -2.654823802     -3.609370198
H        2.907415198     -3.220516000     -2.658784000
