# Supplementary material for: A computational model to predict the Diels–Alder reactivity of aryl/alkyl-substituted tetrazines
Source: Monatsh Chem. 2017 Nov 29;149(4):833–7. doi: 10.1007/s00706-017-2110-x (PMC5906496; doi:10.1007/s00706-017-2110-x)
Supplement: Supplementary file 7 — Supplementary material 7 (XYZ 2 kb) [file 706_2017_2110_MOESM7_ESM.xyz]

30
C12N4H10F4
C       -1.580170587      1.209779000     -0.150735476
C       -2.952348881      1.209092000      0.055435175
C       -3.629651175     -0.000140000      0.164675413
C       -2.948136175     -1.209126000      0.056643881
C       -1.580110587     -1.209371000     -0.153637476
C       -0.887905587      0.000322000     -0.258209302
H       -1.034611587      2.142025000     -0.232337302
H       -3.491025175      2.143171000      0.147718000
H       -3.490987175     -2.143390000      0.146618706
H       -1.034553587     -2.141464000     -0.233272596
C        0.576603706      0.000553000     -0.467898834
C        3.119997413      0.001009000     -0.787227889
C        4.614383825      0.001206000     -0.889043000
H        4.921195357     -0.887572000     -1.443405881
H        4.921166357      0.895347706     -1.441505881
C        5.236942230     -0.000327000      0.512660945
H        4.903002285      0.883396000      1.067613825
H        4.902507285     -0.884994000      1.065871825
C        6.747589936     -0.000636000      0.437287659
H        7.123686881     -0.891498000     -0.076869515
H        7.124322881      0.891271000     -0.070523809
F        7.274962341     -0.006509706      1.719807604
N        2.498325413     -1.180394000     -0.719152421
N        1.202361706     -1.179983000     -0.559276246
N        1.201998706      1.181368000     -0.559070246
N        2.493744706      1.182250000     -0.723108127
C       -5.122924468     -0.000434000      0.333799183
F       -5.552109936     -1.080919000      0.997769302
F       -5.751045825     -0.000327000     -0.856432992
F       -5.552580936      1.079553000      0.998246302
