# Supplementary material for: A computational model to predict the Diels–Alder reactivity of aryl/alkyl-substituted tetrazines
Source: Monatsh Chem. 2017 Nov 29;149(4):833–7. doi: 10.1007/s00706-017-2110-x (PMC5906496; doi:10.1007/s00706-017-2110-x)
Supplement: Supplementary file 8 — Supplementary material 8 (XYZ 3 kb) [file 706_2017_2110_MOESM8_ESM.xyz]

52
C20N4H24F4
C        0.114624000     -0.907541000     -0.073493000
C        2.606406000     -0.748525000     -0.079757000
C        1.954078000      1.342444000      0.003416000
H        2.486706000      1.466462000      0.945721000
C        0.578142000      1.279214000      0.079981000
H        0.024801000      1.432485000     -0.845730000
N        2.013764000     -1.068644000     -1.273327000
N        0.739258000     -1.135364000     -1.271657000
N        2.020484000     -1.181289000      1.084196000
N        0.748370000     -1.263865000      1.086693000
C       -0.120523000      1.704545000      1.336583000
H       -1.086348000      1.211406000      1.467196000
H        0.504454000      1.459050000      2.201078000
C        2.587796000      1.988362000     -1.197628000
H        3.603804000      1.635345000     -1.381437000
H        1.992863000      1.760198000     -2.087359000
C       -0.347647000      3.231498000      1.267228000
H       -0.753245000      3.552481000      2.230914000
H       -1.124772000      3.438532000      0.523024000
C        2.631975000      3.515558000     -0.968340000
H        2.995179000      3.978895000     -1.890374000
H        3.381123000      3.736431000     -0.199459000
C        1.297999000      4.167463000     -0.564228000
H        1.367610000      5.226032000     -0.826224000
H        0.493995000      3.766402000     -1.191526000
C        0.898513000      4.070969000      0.936003000
H        0.708410000      5.083886000      1.299244000
H        1.748268000      3.707127000      1.525058000
C        4.105980000     -0.677128000     -0.069232000
H        4.427967000     -0.018519000      0.742977000
H        4.441771000     -0.253124000     -1.017260000
C        4.710318000     -2.074471000      0.112059000
H        4.357007000     -2.508830000      1.049809000
H        4.382381000     -2.722651000     -0.705003000
C        6.222276000     -2.008612000      0.121546000
H        6.590261000     -1.399228000      0.952151000
H        6.612198000     -1.606843000     -0.818005000
F        6.744654000     -3.284051000      0.277122000
C       -1.367108000     -0.909123000     -0.079989000
C       -2.081413000     -1.216495000      1.078897000
C       -2.051860000     -0.583534000     -1.252424000
C       -3.469709000     -1.195246000      1.066275000
H       -1.540998000     -1.478347000      1.979651000
C       -3.438342000     -0.558089000     -1.265397000
H       -1.490392000     -0.366029000     -2.152977000
C       -4.142062000     -0.864406000     -0.104569000
H       -4.028974000     -1.443316000      1.959904000
H       -3.974591000     -0.312418000     -2.173972000
C       -5.640540000     -0.776986000     -0.107087000
F       -6.162725000     -1.124335000     -1.291567000
F       -6.061221000      0.475982000      0.145767000
F       -6.194710000     -1.565452000      0.823367000
