# Supplementary material for: A computational model to predict the Diels–Alder reactivity of aryl/alkyl-substituted tetrazines
Source: Monatsh Chem. 2017 Nov 29;149(4):833–7. doi: 10.1007/s00706-017-2110-x (PMC5906496; doi:10.1007/s00706-017-2110-x)
Supplement: Supplementary file 9 — Supplementary material 9 (XYZ 2 kb) [file 706_2017_2110_MOESM9_ESM.xyz]

31
C12N4H13SF
C       -1.859056000      1.384580000      0.059518000
C       -3.228171000      1.400813000      0.246541000
C       -3.969958000      0.212885000      0.187392000
C       -3.306611000     -0.989972000     -0.063387000
C       -1.930973000     -1.002947000     -0.251531000
C       -1.193656000      0.179152000     -0.192910000
H       -1.291758000      2.305373000      0.106157000
H       -3.734883000      2.339374000      0.440835000
H       -3.848703000     -1.924343000     -0.115183000
H       -1.420566000     -1.937800000     -0.445694000
C        0.266417000      0.158742000     -0.390852000
C        2.810613000      0.121156000     -0.730754000
C        4.298537000      0.088723000     -0.874356000
H        4.560798000     -0.707746000     -1.574473000
H        4.628184000      1.045869000     -1.284368000
C        4.962233000     -0.163008000      0.485881000
H        4.686318000      0.631755000      1.184482000
H        4.608658000     -1.111746000      0.899063000
C        6.468818000     -0.207400000      0.349402000
H        6.784825000     -1.017636000     -0.313457000
H        6.862999000      0.739954000     -0.028443000
F        7.043000000     -0.434638000      1.590795000
N        2.147566000     -1.037722000     -0.816920000
N        0.856082000     -1.019393000     -0.645470000
N        0.935038000      1.318664000     -0.311355000
N        2.227436000      1.298616000     -0.483354000
S       -5.710557000      0.356862000      0.439163000
C       -6.277398000     -1.353576000      0.300427000
H       -7.354558000     -1.317110000      0.456999000
H       -6.077946000     -1.757878000     -0.691793000
H       -5.829069000     -1.982156000      1.069588000
