# Supplementary material for: A computational model to predict the Diels–Alder reactivity of aryl/alkyl-substituted tetrazines
Source: Monatsh Chem. 2017 Nov 29;149(4):833–7. doi: 10.1007/s00706-017-2110-x (PMC5906496; doi:10.1007/s00706-017-2110-x)
Supplement: Supplementary file 10 — Supplementary material 10 (XYZ 3 kb) [file 706_2017_2110_MOESM10_ESM.xyz]

53
C20N4H27SF
C        0.111718000     -0.906790000      0.171093000
C       -2.380935000     -0.738691000      0.077944000
C       -1.728695000      1.328584000     -0.033581000
H       -2.225387000      1.433488000     -0.997485000
C       -0.349483000      1.264377000     -0.057950000
H        0.170553000      1.443862000      0.881901000
N       -1.835852000     -1.034922000      1.301251000
N       -0.563134000     -1.105458000      1.350111000
N       -1.753241000     -1.207748000     -1.050700000
N       -0.482675000     -1.293375000     -1.003333000
C        0.395403000      1.655879000     -1.299022000
H        1.363058000      1.155779000     -1.377588000
H       -0.197729000      1.387106000     -2.178909000
C       -2.403734000      2.009830000      1.125577000
H       -3.426115000      1.662860000      1.283627000
H       -1.840891000      1.805855000      2.041503000
C        0.622031000      3.183714000     -1.265964000
H        1.060979000      3.477476000     -2.223747000
H        1.371873000      3.413385000     -0.500872000
C       -2.435818000      3.529915000      0.854580000
H       -2.828779000      4.019897000      1.750188000
H       -3.155962000      3.732630000      0.053740000
C       -1.084883000      4.164329000      0.480451000
H       -1.154673000      5.229297000      0.715080000
H       -0.305447000      3.771924000      1.142771000
C       -0.636616000      4.028187000     -1.002531000
H       -0.439811000      5.031233000     -1.388868000
H       -1.464126000      3.640671000     -1.607343000
C       -3.880228000     -0.672839000      0.010986000
H       -4.175285000     -0.027626000     -0.822024000
H       -4.249533000     -0.233523000      0.939397000
C       -4.478617000     -2.072747000     -0.168148000
H       -4.102420000     -2.518581000     -1.091328000
H       -4.170142000     -2.710623000      0.664335000
C       -5.989582000     -2.006469000     -0.215565000
H       -6.336240000     -1.398614000     -1.056136000
H       -6.402251000     -1.601853000      0.712828000
F       -6.511562000     -3.281196000     -0.381443000
C        1.587915000     -0.909428000      0.233992000
C        2.353814000     -1.230915000     -0.883925000
C        2.237482000     -0.559059000      1.421956000
C        3.743253000     -1.203760000     -0.825163000
H        1.855216000     -1.509867000     -1.804110000
C        3.618584000     -0.526423000      1.484333000
H        1.647819000     -0.324407000      2.300372000
C        4.389302000     -0.847669000      0.358958000
H        4.307945000     -1.464398000     -1.710179000
H        4.111595000     -0.255194000      2.411174000
S        6.143972000     -0.768619000      0.555086000
C        6.748294000     -1.276125000     -1.070155000
H        6.432137000     -0.579529000     -1.846306000
H        7.834812000     -1.255759000     -0.998079000
H        6.428403000     -2.289724000     -1.310834000
