# Supplementary material for: A computational model to predict the Diels–Alder reactivity of aryl/alkyl-substituted tetrazines
Source: Monatsh Chem. 2017 Nov 29;149(4):833–7. doi: 10.1007/s00706-017-2110-x (PMC5906496; doi:10.1007/s00706-017-2110-x)
Supplement: Supplementary file 11 — Supplementary material 11 (XYZ 2 kb) [file 706_2017_2110_MOESM11_ESM.xyz]

32
C12N4H13SOF
C        1.601431000     -1.163489000      0.018127000
C        2.984825000     -1.106126000      0.138424000
C        3.633420000      0.088912000     -0.131800000
C        2.936665000      1.221794000     -0.539678000
C        1.556719000      1.161963000     -0.657192000
C        0.884105000     -0.031952000     -0.375854000
H        1.069926000     -2.083323000      0.225855000
H        3.574447000     -1.968513000      0.430740000
H        3.463898000      2.140994000     -0.774121000
H        0.991704000      2.030384000     -0.970198000
C       -0.588488000     -0.094394000     -0.502640000
C       -3.141311000     -0.200613000     -0.721418000
C       -4.633528000     -0.249213000     -0.795184000
H       -4.966115000      0.457199000     -1.558964000
H       -4.932238000     -1.258081000     -1.088485000
C       -5.245034000      0.112001000      0.564677000
H       -4.890663000     -0.587525000      1.326861000
H       -4.928464000      1.116959000      0.857489000
C       -6.756859000      0.062891000      0.506623000
H       -7.151327000      0.777606000     -0.220764000
H       -7.113703000     -0.939597000      0.255284000
F       -7.279225000      0.395323000      1.746277000
N       -2.536642000      0.962710000     -0.985188000
N       -1.238342000      1.016180000     -0.874143000
N       -1.197396000     -1.258621000     -0.241421000
N       -2.495163000     -1.312455000     -0.351541000
C        5.484397000      1.087564000      1.546568000
H        6.533962000      1.191199000      1.818869000
H        5.034018000      2.065770000      1.377992000
H        4.944634000      0.527753000      2.310129000
S        5.437299000      0.122597000      0.007585000
O        5.857614000     -1.272627000      0.379200000
