# Supplementary material for: A computational model to predict the Diels–Alder reactivity of aryl/alkyl-substituted tetrazines
Source: Monatsh Chem. 2017 Nov 29;149(4):833–7. doi: 10.1007/s00706-017-2110-x (PMC5906496; doi:10.1007/s00706-017-2110-x)
Supplement: Supplementary file 12 — Supplementary material 12 (XYZ 3 kb) [file 706_2017_2110_MOESM12_ESM.xyz]

54
C20N4H27SOF
C       -0.096146495     -0.751996648      0.003739604
C       -2.574617703     -0.693958549      0.085478802
C       -2.042869989      1.225782648      0.009878297
H       -2.581978703      1.407943110     -0.922751099
C       -0.629582209      1.229077944     -0.112322802
H       -0.077128297      1.473623209      0.795495198
N       -1.935670703     -1.089312703      1.265906099
N       -0.675271396     -1.100981604      1.225968000
N       -2.009503901     -1.187770703     -1.094794099
N       -0.748291495     -1.217334703     -1.135819198
C       -0.008268099      1.759192308     -1.384323604
H        0.977480099      1.320565901     -1.556932198
H       -0.645794000      1.489741406     -2.232183703
C       -2.641131901      1.916048209      1.221550703
H       -3.638680099      1.531972802      1.449717297
H       -2.010043000      1.713129308      2.092159802
C        0.148599703      3.292608209     -1.317233505
H        0.510014901      3.625743912     -2.295718604
H        0.941917802      3.539177406     -0.601416604
C       -2.754597802      3.438711110      1.000140604
H       -3.105293901      3.875437714      1.938547703
H       -3.537791802      3.634402209      0.258485604
C       -1.465837000      4.151379505      0.562089000
H       -1.568624198      5.205095505      0.833825000
H       -0.623567901      3.780818703      1.156960000
C       -1.117674000      4.079260604     -0.949813901
H       -0.987602802      5.098298505     -1.319639000
H       -1.970196099      3.674077703     -1.510255000
C       -4.084342099     -0.763386110      0.124406000
H       -4.482604187     -0.120838505     -0.666674802
H       -4.420225692     -0.369590505      1.086101000
C       -4.619960308     -2.193388604     -0.048395901
H       -4.288618308     -2.600166505     -1.005277901
H       -4.229918209     -2.832336406      0.745843099
C       -6.136678505     -2.195288901      0.002450000
H       -6.562161505     -1.583195901     -0.795695901
H       -6.505000604     -1.829846901      0.965916000
F       -6.619869703     -3.486559901     -0.161958000
C        1.389543802     -0.764711110     -0.025187099
C        2.081835802     -1.047803703     -1.207169000
C        2.096893000     -0.415001703      1.126777000
C        3.468648901     -0.966152099     -1.234264901
H        1.526521802     -1.321431505     -2.094067000
C        3.483423000     -0.331773198      1.102510000
H        1.552671099     -0.211724505      2.041166000
C        4.153723000     -0.610528099     -0.078523000
H        4.007813901     -1.167585297     -2.155509901
H        4.060291099     -0.044081396      1.977044099
C        6.294956000     -2.239416000     -0.068793000
H        5.887566000     -2.697193000     -0.970145000
H        7.377713000     -2.353577000     -0.036613000
H        5.838852000     -2.656784000      0.828666000
S        5.955796000     -0.454242000     -0.088213000
O        6.343805000      0.056298000      1.273419000
