# Supplementary material for: A computational model to predict the Diels–Alder reactivity of aryl/alkyl-substituted tetrazines
Source: Monatsh Chem. 2017 Nov 29;149(4):833–7. doi: 10.1007/s00706-017-2110-x (PMC5906496; doi:10.1007/s00706-017-2110-x)
Supplement: Supplementary file 13 — Supplementary material 13 (XYZ 2 kb) [file 706_2017_2110_MOESM13_ESM.xyz]

33
C12N4H13SO2F
C       -1.267483000      1.212345000     -0.251533000
C       -2.648969000      1.214989000     -0.118542000
C       -3.318974000      0.000067000     -0.047571000
C       -2.649014000     -1.214813000     -0.119733000
C       -1.267522000     -1.212103000     -0.252662000
C       -0.575292000      0.000138000     -0.315296000
H       -0.719004000      2.143039000     -0.315510000
H       -3.210108000      2.141813000     -0.091574000
H       -3.210195000     -2.141637000     -0.093670000
H       -0.719095000     -2.142771000     -0.317483000
C        0.898905000      0.000187000     -0.462162000
C        3.446948000      0.000292000     -0.734644000
C        4.937159000      0.000333000     -0.848806000
H        5.240697000     -0.888928000     -1.405600000
H        5.240698000      0.889979000     -1.404977000
C        5.577557000     -0.000164000      0.545214000
H        5.254480000      0.883997000      1.101796000
H        5.254314000     -0.884615000      1.101234000
C        7.088228000     -0.000265000      0.444354000
H        7.452745000     -0.891558000     -0.073709000
H        7.452906000      0.891264000     -0.073188000
F        7.636145000     -0.000679000      1.716705000
N        2.822794000     -1.181142000     -0.663699000
N        1.526306000     -1.180359000     -0.525714000
N        1.526243000      1.180787000     -0.525440000
N        2.822722000      1.181684000     -0.663438000
S       -5.095178000     -0.000002000      0.165104000
O       -5.602217000      1.268730000     -0.334284000
O       -5.602393000     -1.267780000     -0.336517000
C       -5.295411000     -0.001558000      1.942626000
H       -6.371122000     -0.001608000      2.118720000
H       -4.837660000     -0.904182000      2.343665000
H       -4.837485000      0.900265000      2.345263000
