# Supplementary material for: A computational model to predict the Diels–Alder reactivity of aryl/alkyl-substituted tetrazines
Source: Monatsh Chem. 2017 Nov 29;149(4):833–7. doi: 10.1007/s00706-017-2110-x (PMC5906496; doi:10.1007/s00706-017-2110-x)
Supplement: Supplementary file 14 — Supplementary material 14 (XYZ 4 kb) [file 706_2017_2110_MOESM14_ESM.xyz]

55
C20N4H27SO2F
C        0.327832000     -0.853481000     -0.055172000
C        2.823041000     -0.798876000     -0.079382000
C        2.257799000      1.320037000     -0.006317000
H        2.802540000      1.427439000      0.931156000
C        0.881171000      1.316933000      0.081278000
H        0.327769000      1.487775000     -0.841394000
N        2.209150000     -1.101476000     -1.266834000
N        0.932947000     -1.114578000     -1.256096000
N        2.227905000     -1.200203000      1.091028000
N        0.953556000     -1.229560000      1.102621000
C        0.211094000      1.781632000      1.339547000
H       -0.773862000      1.331328000      1.481996000
H        0.831802000      1.517731000      2.201656000
C        2.909208000      1.929131000     -1.217164000
H        3.906950000      1.529934000     -1.406777000
H        2.296855000      1.721964000     -2.100178000
C        0.048704000      3.316386000      1.257303000
H       -0.338314000      3.662043000      2.219970000
H       -0.722902000      3.549739000      0.515299000
C        3.022955000      3.454161000     -0.998459000
H        3.400325000      3.894504000     -1.926068000
H        3.786497000      3.646134000     -0.236045000
C        1.722297000      4.167734000     -0.590209000
H        1.838458000      5.220514000     -0.858709000
H        0.896635000      3.800645000     -1.210198000
C        1.328152000      4.098305000      0.913072000
H        1.184640000      5.120772000      1.270636000
H        2.164692000      3.701476000      1.499866000
C        4.324134000     -0.787174000     -0.079294000
H        4.677598000     -0.133109000      0.723439000
H        4.669595000     -0.386565000     -1.033942000
C        4.875240000     -2.204944000      0.112554000
H        4.513874000     -2.615687000      1.057852000
H        4.515720000     -2.848823000     -0.694579000
C        6.388590000     -2.197152000      0.108381000
H        6.787364000     -1.595481000      0.930324000
H        6.785012000     -1.818257000     -0.837921000
F        6.862715000     -3.490339000      0.270224000
C       -1.152484000     -0.788905000     -0.050893000
C       -1.867700000     -1.055276000      1.118862000
C       -1.827553000     -0.426116000     -1.218892000
C       -3.253561000     -0.965536000      1.121883000
H       -1.329226000     -1.329076000      2.017307000
C       -3.211701000     -0.328994000     -1.222161000
H       -1.260780000     -0.224222000     -2.119850000
C       -3.906227000     -0.604661000     -0.050070000
H       -3.827201000     -1.150236000      2.022804000
H       -3.754016000     -0.024917000     -2.110098000
S       -5.690154000     -0.512721000     -0.057692000
O       -6.131398000     -0.303317000      1.313879000
O       -6.085328000      0.397838000     -1.122966000
C       -6.190880000     -2.160375000     -0.541269000
H       -5.819482000     -2.867547000      0.198363000
H       -7.280718000     -2.147844000     -0.554040000
H       -5.793555000     -2.366100000     -1.533728000
