# Supplementary material for: A computational model to predict the Diels–Alder reactivity of aryl/alkyl-substituted tetrazines
Source: Monatsh Chem. 2017 Nov 29;149(4):833–7. doi: 10.1007/s00706-017-2110-x (PMC5906496; doi:10.1007/s00706-017-2110-x)
Supplement: Supplementary file 15 — Supplementary material 15 (XYZ 2 kb) [file 706_2017_2110_MOESM15_ESM.xyz]

26
C10N5H10F
C        4.408484000     -1.202111000      0.270409000
C        5.163647000     -0.051404000      0.483362000
C        4.515201000      1.175416000      0.457136000
C        3.147789000      1.205788000      0.220651000
C        2.486380000     -0.007482000      0.024556000
H        4.880136000     -2.179885000      0.279448000
H        5.062474000      2.096559000      0.617913000
H        2.594869000      2.134456000      0.186008000
C        1.017501000     -0.019816000     -0.227467000
C       -1.495610000     -0.002267000     -0.705032000
C       -2.969757000     -0.002256000     -0.953628000
H       -3.220216000      0.879835000     -1.546661000
H       -3.223344000     -0.898894000     -1.524211000
C       -3.736427000      0.010966000      0.375063000
H       -3.457184000     -0.862424000      0.970647000
H       -3.473382000      0.905712000      0.946130000
C       -5.230472000     -0.004734000      0.133292000
H       -5.551456000      0.872983000     -0.434462000
H       -5.537984000     -0.909112000     -0.398874000
F       -5.898147000      0.014688000      1.347691000
N       -0.857789000      1.170304000     -0.687187000
N        0.426212000      1.157876000     -0.444967000
N        0.373154000     -1.194455000     -0.217795000
N       -0.906608000     -1.181074000     -0.462248000
H        6.228789000     -0.123374000      0.663279000
N        3.099346000     -1.189887000      0.046698000
