# Supplementary material for: A computational model to predict the Diels–Alder reactivity of aryl/alkyl-substituted tetrazines
Source: Monatsh Chem. 2017 Nov 29;149(4):833–7. doi: 10.1007/s00706-017-2110-x (PMC5906496; doi:10.1007/s00706-017-2110-x)
Supplement: Supplementary file 16 — Supplementary material 16 (XYZ 3 kb) [file 706_2017_2110_MOESM16_ESM.xyz]

48
C18N5H24F
C        0.705343920     -1.183079479      0.137962080
C       -1.655112743     -0.446045731      0.076399749
C       -0.539043760      1.305330565     -0.038080749
H       -0.974908834      1.571986994     -1.001373000
C        0.800903914      0.880250314     -0.072598749
H        1.358461497      0.954136080      0.861470251
N       -1.200831331     -0.923087749      1.299391000
N        0.010052166     -1.288640914      1.338484583
N       -1.194651166     -1.107613331     -1.051278417
N        0.011996331     -1.495188914     -1.015964251
C        1.610551331      1.125025663     -1.321566331
H        2.419255583      0.399252749     -1.429209834
H        0.962264749      1.028809080     -2.198719749
C       -0.977591834      2.169963828      1.120908749
H       -2.054590834      2.110005749      1.292725834
H       -0.481014251      1.822847246      2.032144166
C        2.224432497      2.541410663     -1.279037914
H        2.718831914      2.714424411     -2.239445914
H        3.015588914      2.561151080     -0.519116914
C       -0.613481000      3.647964411      0.855614331
H       -0.866170251      4.211329160      1.758645749
H       -1.262056000      4.037450828      0.063511749
C        0.852249583      3.922732497      0.482446000
H        1.057046331      4.969307914      0.724987000
H        1.507433000      3.337690331      1.135721000
C        1.240667166      3.690291914     -1.003722583
H        1.696653000      4.606360080     -1.382874583
H        0.335276749      3.542799331     -1.606187583
C       -3.105273166     -0.037848246      0.033756000
H       -3.251831589      0.664307172     -0.796156583
H       -3.339518669      0.484039337      0.965189000
C       -4.049999663     -1.236316749     -0.127746583
H       -3.824998246     -1.764893749     -1.057148583
H       -3.903020411     -1.934282331      0.700172417
C       -5.492852914     -0.769134000     -0.144382583
H       -5.679191914     -0.087077000     -0.979022583
H       -5.760634914     -0.272240417      0.791495417
F       -6.346443331     -1.853662000     -0.297478000
C        2.142419417     -1.583210411      0.183260166
C        2.690391749     -2.420254331     -0.789677583
C        4.148292834     -1.356147834      1.244944417
C        4.046331749     -2.716485417     -0.712568583
H        2.060032331     -2.811417080     -1.575542583
C        4.793870583     -2.173550834      0.323972000
H        4.698438251     -0.911883503      2.069745251
H        4.507121497     -3.361768251     -1.450969583
H        5.853806583     -2.375493086      0.422102583
N        2.854338669     -1.057143914      1.180055583
