# Supplementary material for: A computational model to predict the Diels–Alder reactivity of aryl/alkyl-substituted tetrazines
Source: Monatsh Chem. 2017 Nov 29;149(4):833–7. doi: 10.1007/s00706-017-2110-x (PMC5906496; doi:10.1007/s00706-017-2110-x)
Supplement: Supplementary file 17 — Supplementary material 17 (XYZ 2 kb) [file 706_2017_2110_MOESM17_ESM.xyz]

21
C9N4H8
C       -2.915074000      0.000000000     -0.005691000
C       -0.346069000      0.000000000     -0.006992000
N       -0.980281000     -1.180213000     -0.031846223
N       -2.284204000     -1.180523000     -0.031425069
N       -2.284204000      1.180523000      0.007897069
N       -0.980281000      1.180213000      0.009442223
C        1.132680000      0.000000000     -0.002421000
C        1.833168000      1.208894000     -0.018419916
C        1.833168000     -1.208894000      0.018936916
C        3.221696000      1.204880000     -0.013874069
H        1.282809000      2.140797000     -0.034644065
C        3.221696000     -1.204880000      0.025448069
H        1.282809000     -2.140797000      0.030239065
C        3.918296000      0.000000000      0.008603000
H        3.761109000      2.144277000     -0.027543525
H        3.761109000     -2.144277000      0.043237525
H        5.001873000      0.000000000      0.012887000
C       -4.408075000     -0.000983153      0.022812000
H       -4.757037000     -0.026544144      1.058421000
H       -4.789401000      0.906830842     -0.443131470
H       -4.789401000     -0.883235158     -0.488356530
