# Supplementary material for: A computational model to predict the Diels–Alder reactivity of aryl/alkyl-substituted tetrazines
Source: Monatsh Chem. 2017 Nov 29;149(4):833–7. doi: 10.1007/s00706-017-2110-x (PMC5906496; doi:10.1007/s00706-017-2110-x)
Supplement: Supplementary file 18 — Supplementary material 18 (XYZ 3 kb) [file 706_2017_2110_MOESM18_ESM.xyz]

43
C17N4H22
C       -0.908893507      1.104820761     -0.011014229
C        1.313986119      2.208213701     -0.222794542
C        1.766232483      0.194267383     -0.111084458
H        2.238058627      0.207100144     -1.093284229
C        0.535071279     -0.468865905     -0.043745000
H        0.214771771     -0.800451169      0.943649229
N        0.669625542      2.360641856      0.995847458
N       -0.455921085      1.787483771      1.104629000
N        0.510860000      2.217509856     -1.355082000
N       -0.618066856      1.652597771     -1.247357458
C        0.119616542     -1.362684398     -1.182188313
H       -0.966221229     -1.460572000     -1.244160229
H        0.473458313     -0.933667627     -2.124207313
C        2.721401085      0.058186144      1.052279313
H        3.414092229      0.900600229      1.110870458
H        2.148368313      0.039700144      1.983475313
C        0.728408771     -2.769009169     -0.987213085
H        0.486156313     -3.357449711     -1.877316313
H        0.224488000     -3.262191627     -0.148961313
C        3.543222627     -1.240248856      0.913100085
H        4.146622398     -1.343707940      1.819777313
H        4.252886856     -1.125659085      0.084725085
C        2.732559542     -2.529159313      0.698040000
H        3.364775771     -3.362430856      1.009443771
H        1.878173542     -2.540620771      1.384164000
C        2.248156771     -2.811834085     -0.752131000
H        2.590461313     -3.811379313     -1.032826000
H        2.742661000     -2.128145313     -1.451042000
C        2.629305229      2.919347398     -0.370868771
H        3.305044204      2.361515746     -1.023022915
H        3.091539687      3.057413313      0.605454000
C       -2.205991856      0.397370398      0.131550771
C       -3.778656229     -0.792010771      1.524349000
C       -4.201728000     -0.554629542     -0.834319000
C       -4.583557229     -1.035429771      0.415149000
H       -4.076252687     -1.156493313      2.500178000
H       -4.828788229     -0.737301313     -1.699568000
H       -5.506546458     -1.593280542      0.523511771
H        2.457225507      3.899783398     -0.819589940
C       -3.017960542      0.158476542     -0.978827000
H       -2.711821085      0.536645085     -1.946090000
C       -2.595626771     -0.077932687      1.386019000
H       -1.971416771      0.129004085      2.247052000
