# Supplementary material for: A computational model to predict the Diels–Alder reactivity of aryl/alkyl-substituted tetrazines
Source: Monatsh Chem. 2017 Nov 29;149(4):833–7. doi: 10.1007/s00706-017-2110-x (PMC5906496; doi:10.1007/s00706-017-2110-x)
Supplement: Supplementary file 19 — Supplementary material 19 (XYZ 2 kb) [file 706_2017_2110_MOESM19_ESM.xyz]

22
C9N4H8O
C       -3.026039000     -0.066140000     -0.001618439
C       -0.444158000     -0.158311000     -0.005075365
N       -1.132716000     -1.323761000     -0.005703047
N       -2.423509000     -1.274426000     -0.005017365
N       -2.363725000      1.084161000     -0.006402122
N       -1.053625000      1.030410000     -0.008359365
C        1.022030000     -0.212176000     -0.002417682
C        1.812740000      0.958247000      0.001017000
C        1.661113000     -1.464249000     -0.002432122
C        3.207332000      0.840665000      0.005486804
C        3.036687000     -1.567014000      0.001730682
H        1.043771000     -2.353071000     -0.005115243
C        3.809666000     -0.401381000      0.006164925
H        3.786564000      1.755499000      0.008698486
H        3.509667000     -2.540281000      0.001598243
H        4.891425000     -0.468185000      0.008862608
C       -4.518425000     -0.042349000      0.014112851
H       -4.885238392     -0.418653083      0.972101870
H       -4.873667122      0.976335196     -0.132384384
H       -4.909456486     -0.693279992     -0.768578400
O        1.318008000      2.204832000      0.001615000
H        0.342225000      2.165879000     -0.004073243
