# Supplementary material for: A computational model to predict the Diels–Alder reactivity of aryl/alkyl-substituted tetrazines
Source: Monatsh Chem. 2017 Nov 29;149(4):833–7. doi: 10.1007/s00706-017-2110-x (PMC5906496; doi:10.1007/s00706-017-2110-x)
Supplement: Supplementary file 20 — Supplementary material 20 (XYZ 3 kb) [file 706_2017_2110_MOESM20_ESM.xyz]

44
C17N4H22O
C       -0.727351498      0.996117810      0.154075750
C        1.472274126      2.101046184     -0.130059000
C        1.868335312      0.288670628     -0.106895000
H        2.309415625      0.250232313     -1.106700000
C        0.612451436     -0.412045123     -0.002937875
H        0.394833000     -0.826427499      0.986947125
N        0.839049875      2.298286687      1.132689125
N       -0.257207750      1.726048937      1.279036000
N        0.575371000      2.241199687     -1.216692063
N       -0.530793625      1.674467937     -1.065311188
C        0.196760875     -1.321754625     -1.144865750
H       -0.888296063     -1.432689000     -1.171260000
H        0.508990812     -0.865310625     -2.092037812
C        2.886986750      0.040974375      1.003850812
H        3.592808063      0.869621063      1.069469125
H        2.355948812     -0.009914687      1.960953875
C        0.817082000     -2.730888562     -1.017792750
H        0.531732812     -3.284244374     -1.920583875
H        0.344359000     -3.249065625     -0.177414812
C        3.695935625     -1.256461687      0.788783750
H        4.337206562     -1.376554437      1.665894812
H        4.369326687     -1.120489750     -0.063987188
C        2.881233875     -2.541404812      0.583256000
H        3.523657937     -3.379873687      0.850331000
H        2.054349875     -2.568692875      1.302089000
C        2.341540937     -2.786741812     -0.853457000
H        2.665331750     -3.779670875     -1.171608937
H        2.812463063     -2.089538937     -1.553504000
C        2.738784063      2.910281562     -0.308788937
H        3.422519813      2.415252813     -1.007293313
H        3.237315188      3.041871812      0.651654000
C       -2.049846750      0.333757562      0.348745937
C       -4.084122000     -0.690760937     -0.470211937
C       -3.512305125     -0.882283937      1.859486000
C       -4.366779063     -1.168317000      0.794745000
H       -4.741544063     -0.885188812     -1.309627937
H       -3.734984188     -1.239740812      2.858251063
H       -5.260513063     -1.755628937      0.958830000
H        2.489095498      3.894625499     -0.712168374
C       -2.367530937     -0.136571125      1.626075937
H       -1.690153875      0.096559750      2.439861937
C       -2.935103937      0.068160937     -0.710392937
O       -2.738314937      0.483907000     -1.980787000
H       -1.972824313      1.083970375     -2.008272937
