# Supplementary material for: A computational model to predict the Diels–Alder reactivity of aryl/alkyl-substituted tetrazines
Source: Monatsh Chem. 2017 Nov 29;149(4):833–7. doi: 10.1007/s00706-017-2110-x (PMC5906496; doi:10.1007/s00706-017-2110-x)
Supplement: Supplementary file 21 — Supplementary material 21 (XYZ 2 kb) [file 706_2017_2110_MOESM21_ESM.xyz]

22
C8H14
C        0.531852000     -1.358984000      0.399664000
H        0.374433000     -1.338816000      1.478156000
C       -0.531884000     -1.358538000     -0.399565000
H       -0.374223000     -1.336899000     -1.478019000
C       -1.869077000     -0.902564000      0.083401000
H       -2.710974000     -1.358911000     -0.443112000
H       -1.979348000     -1.113886000      1.151386000
C        1.868893000     -0.902602000     -0.083668000
H        2.710976000     -1.358991000      0.442471000
H        1.978760000     -1.114040000     -1.151699000
C       -1.881154000      0.634647000     -0.136948000
H       -2.788818000      1.045723000      0.315904000
H       -1.954741000      0.837852000     -1.211402000
C        1.881209000      0.634495000      0.136765000
H        2.788772000      1.045539000     -0.316348000
H        1.955182000      0.837699000      1.211194000
C        0.651796000      1.379187000     -0.428479000
H        0.953684000      2.419921000     -0.575101000
H        0.432797000      0.994568000     -1.430591000
C       -0.651699000      1.378905000      0.428857000
H       -0.953439000      2.419561000      0.576367000
H       -0.432671000      0.993410000      1.430636000
